# Supplementary material for: The PCV3 Cap Virus-like Particle Vaccine with the Chimeric PCV2-Neutralizing Epitope Gene Is Effective in Mice
Source: Vet Sci. 2024 Jun 8;11(6):264. doi: 10.3390/vetsci11060264 (PMC11209062; doi:10.3390/vetsci11060264)
Supplement: Supplementary file 1 [file vetsci-11-00264-s001.zip]

Archive with 1 entries (1 files):
- vetsci-2976403-supplementary.pdf
